# Supplementary material for: Patterns and stakeholder-perceived drivers of Caesarean section practices: Evidence from a multicenter study in a lower-middle-income country
Source: PLOS Glob Public Health. 2026 May 14;6(5):e0006274. doi: 10.1371/journal.pgph.0006274 (PMC13175372; doi:10.1371/journal.pgph.0006274)
Supplement: S1 Data — (XLSX) [file pgph.0006274.s002.xlsx]

## Sheet: 04. Data 15-Sep-23
Id	PartA_1	PartA_2	PartA_3	PartA_4	PartA_5	PartA_6	PartA_7	PartA_8	PartA_9	PartB_1	PartB__2	PartB_3	PartB_4	PartB_5	PartB_6	PartB_7	PartB_8	PartC_1	PartC_2	PartC_3	PartC_4	PartC_5	PartC_6	PartC_7	PartC_8	PartC_9	PartC_Classification
1	28	1	1	3	2	40000	1	5	3	0	1	3	1	0	0	3	1	2	1	1	1	1	1	3	1	1	5
2	27	1	1	3	2	70000	1	5	3	1	1	1	0	0	0	2	1	2	3	1	1	2	1	3	1	1	5
3	29	1	1	3	2	25000	1	11	4	0	1	2	0	0	0	3	1	2	3	1	1	2	1	3	1	1	5
4	40	1	1	1	1	21000	0	16	5	1	0	3	1	1	1	3	1	2	1	1	1	1	1	3	2	1	4
5	22	1	1	3	2	40000	1	6	2	0	1	3	0	0	0	3	1	2	1	1	1	1	1	3	23	2	5
6	32	1	1	3	2	30000	1	9	4	0	1	3	0	4	1	3	1	2	3	1	1	2	1	3	1	1	5
7	28	1	1	3	2	28000	1	1	2	0	1	1	0	0	0	2	1	2	1	1	1	1	1	3	1	1	5
8	27	1	1	3	1	12000	1	1	2	0	1	1	0	20	1	3	1	2	1	2	1	1	1	3	1	1	7
9	26	1	1	1	1	25000	1	5	3	1	1	1	0	4	1	3	1	1	1	1	1	1	1	3	1	1	10
10	24	1	1	2	1	40000	1	6	2	1	1	2	0	1	1	3	1	2	3	1	1	1	1	3	29	2	5
11	24	1	1	2	2	20000	1	8	3	1	1	3	1	4	1	3	1	1	1	1	1	1	1	3	1	1	10
12	35	1	1	1	1	20000	1	9	4	1	1	2	0	4	1	3	1	1	1	1	1	1	1	3	1	1	10
13	26	1	1	3	1	35000	1	5	3	0	1	1	0	4	1	3	1	1	1	1	1	1	1	3	1	1	10
14	22	1	1	3	2	20000	1	4	1	1	0	3	1	0	0	3	1	2	2	1	1	1	1	3	2	1	2
15	22	1	1	3	2	30000	1	7	2	1	1	1	0	0	0	3	1	2	1	1	1	1	1	3	1	1	5
16	25	1	1	1	1	18000	1	1	2	0	1	1	0	4	1	2	1	2	1	1	1	1	1	3	1	1	5
17	24	1	1	1	2	20000	1	1	2	0	1	3	0	4	1	3	1	1	1	1	1	1	1	3	1	1	10
18	25	1	1	3	2	30000	1	1	2	0	1	3	0	21	2	3	1	2	1	1	1	1	1	3	1	1	5
19	34	1	1	2	2	30000	1	13	4	0	1	1	0	0	0	3	1	2	1	1	1	1	1	3	1	1	5
20	25	1	1	1	2	15000	1	8	3	0	1	2	0	0	0	2	1	2	3	1	1	2	1	3	1	1	5
21	38	1	1	2	2	30000	1	3	5	0	1	2	0	0	0	3	1	2	3	1	1	2	1	3	1	1	5
22	26	1	1	3	2	25000	1	1	2	0	1	3	0	22	1	3	1	2	1	1	1	1	1	3	1	1	5
23	35	1	1	1	2	15000	1	1	2	0	1	3	0	4	1	3	1	2	1	1	1	1	1	3	1	1	5
24	28	1	1	3	2	22000	1	9	4	0	1	3	0	4	1	3	1	2	1	1	1	1	1	3	1	1	5
25	26	1	1	4	2	60000	1	2	1	0	0	3	0	23	1	3	1	2	3	1	1	1	1	3	30	1	2
26	33	1	1	2	2	15000	1	13	4	1	1	3	0	0	0	3	1	1	1	1	1	1	1	3	23	2	10
27	40	1	1	2	2	10000	1	1	2	0	1	3	0	0	0	3	1	2	1	1	1	1	1	3	31	2	5
28	31	1	1	3	2	20000	1	11	4	1	1	3	0	0	0	3	1	2	3	1	1	2	1	3	1	1	5
29	21	1	1	1	2	30000	1	1	2	0	1	2	0	1	1	3	1	2	1	1	1	1	1	3	1	1	5
30	24	1	1	1	2	#NULL!	1	1	2	1	1	3	0	4	1	3	1	2	1	1	1	1	1	3	1	1	5
31	28	1	1	3	2	50000	1	2	1	0	0	3	1	13	2	3	1	2	1	1	1	1	1	3	32	1	2
32	23	1	1	1	1	18000	1	5	3	0	1	3	0	0	0	3	1	1	1	1	1	1	1	3	33	2	10
33	21	1	1	2	2	15000	1	1	2	0	1	3	0	16	2	3	1	2	1	1	1	1	1	3	1	1	5
34	30	1	1	1	2	15000	1	10	5	1	0	3	0	0	0	3	1	2	1	2	1	1	1	3	8	1	7
35	30	1	1	1	2	30000	1	9	4	0	1	2	0	4	1	3	1	1	1	1	1	1	1	2	24	2	10
36	20	1	1	2	2	18000	1	4	1	0	0	3	0	0	0	3	1	2	1	2	1	1	1	3	8	1	6
37	26	1	1	1	2	20000	1	1	2	0	1	3	0	0	0	2	1	2	1	1	1	1	1	3	1	1	5
38	32	1	1	3	2	18000	1	5	3	1	1	3	0	2	1	3	1	2	1	1	1	1	1	3	1	1	5
39	25	1	1	3	2	14000	1	2	1	1	0	3	0	16	2	3	1	2	3	1	1	2	1	3	32	1	2
40	24	1	1	1	2	17000	1	12	3	1	1	2	0	0	0	2	1	1	1	1	1	1	1	2	1	1	10
41	19	1	1	3	2	30000	1	4	1	0	0	2	0	0	0	3	1	1	3	1	2	1	1	2	34	2	8
42	28	1	1	2	2	25000	1	7	2	0	1	1	0	0	0	3	1	2	1	1	1	1	1	3	1	1	5
43	30	1	1	3	1	25000	1	4	1	0	0	1	0	0	0	3	1	2	2	1	1	1	1	3	2	1	2
44	22	1	1	3	2	30000	1	7	2	0	0	3	0	0	0	3	1	1	1	1	1	1	1	3	1	1	10
45	25	1	1	3	2	25000	1	4	1	0	0	3	0	0	0	2	1	1	1	2	1	1	1	2	8	1	6
46	20	1	1	1	2	10000	1	4	1	0	1	3	0	0	0	3	1	2	1	1	1	1	1	2	23	2	5
47	28	1	1	3	2	18000	1	1	2	0	0	3	0	0	0	3	1	2	1	1	1	1	1	3	8	1	7
48	23	1	1	2	2	14000	1	4	1	0	0	3	1	4	1	3	1	2	2	1	1	1	1	3	2	1	2
49	23	1	1	2	2	20000	1	4	1	0	0	3	1	0	0	1	1	2	1	2	1	1	1	3	8	1	6
50	28	1	1	2	2	30000	1	1	2	0	1	3	0	21	2	3	1	2	1	1	1	1	1	3	1	1	5
51	30	1	1	3	2	30000	1	5	3	1	1	1	0	0	0	3	1	2	1	1	1	1	1	3	23	2	5
52	27	1	1	3	2	32000	1	4	1	0	0	3	0	4	1	3	1	2	3	1	1	2	1	3	35	2	2
53	30	1	1	3	2	15000	1	1	2	1	0	2	1	3	1	3	1	2	3	2	1	2	1	3	36	2	7
54	20	1	1	1	2	50000	1	0	0	1	0	3	1	16	2	3	1	1	1	1	1	1	2	2	3	1	10
55	30	1	3	2	2	12000	1	8	3	1	1	2	0	4	1	3	1	1	1	1	1	1	1	2	1	1	10
56	36	1	1	2	2	30000	1	5	3	1	1	3	0	4	1	3	1	2	1	1	1	1	1	3	1	1	5
57	30	1	1	1	2	10000	1	9	4	0	0	3	0	21	2	3	1	2	3	1	1	2	1	3	1	1	5
58	27	1	1	1	2	17000	1	7	2	0	1	3	0	4	1	3	1	1	1	1	1	1	1	3	1	1	10
59	25	1	1	2	2	30000	1	7	2	0	1	1	0	0	0	3	1	2	1	1	1	1	1	2	1	1	5
60	37	1	1	2	1	32000	1	11	4	0	1	3	0	4	1	3	1	1	1	1	1	1	1	2	1	1	10
61	37	1	1	1	2	30000	1	4	1	0	0	3	0	0	0	1	1	1	1	1	1	1	1	2	2	1	10
62	20	1	1	1	2	18000	1	2	1	0	0	3	0	0	0	3	1	2	1	1	1	1	1	3	2	1	1
63	35	1	1	1	1	10000	1	17	5	0	1	2	0	0	0	2	1	2	1	1	1	1	1	3	1	1	5
64	27	1	1	2	1	23000	1	9	4	0	1	2	0	4	1	3	1	1	1	1	1	1	1	3	1	1	10
65	27	1	1	1	2	20000	1	1	2	0	1	1	0	4	1	2	1	2	1	1	1	1	1	3	1	1	5
66	35	1	1	1	2	25000	1	18	5	0	1	3	0	4	1	3	1	2	1	2	1	1	1	3	37	2	7
67	26	1	1	3	2	30000	1	8	3	1	1	2	0	21	2	2	1	1	1	1	1	1	1	3	1	1	10
68	27	1	1	2	1	40000	1	2	1	0	0	1	0	16	2	3	1	2	1	1	1	1	1	3	26	2	1
69	35	1	1	1	1	33000	1	4	1	0	0	2	0	4	1	3	1	1	1	1	1	1	1	2	2	1	10
70	32	1	1	1	2	10000	1	19	5	0	0	1	0	4	1	3	1	1	1	2	1	1	1	3	8	1	7
71	23	1	1	3	2	20000	1	1	2	1	1	2	1	0	0	3	1	2	3	1	1	2	1	3	1	1	5
72	23	1	1	1	2	19000	1	8	3	0	1	2	0	0	0	3	1	2	1	1	1	1	1	3	1	1	5
73	30	1	1	3	2	15000	1	8	3	1	1	3	1	0	0	3	1	1	1	1	1	1	1	3	1	1	10
74	19	1	1	1	2	9000	1	1	2	0	1	3	0	16	2	3	1	1	1	1	1	1	1	3	29	2	10
75	30	1	1	1	2	25000	1	6	2	0	0	2	0	0	0	2	1	2	1	1	1	1	1	3	2	1	3
76	22	1	1	1	2	25000	1	4	1	1	0	3	1	24	2	3	1	2	3	1	1	1	1	3	2	1	2
77	27	1	1	2	2	25000	1	8	3	1	1	3	0	4	1	3	1	2	1	1	1	1	1	3	1	1	5
78	23	1	1	1	2	6000	1	12	3	1	1	2	0	4	1	3	1	1	1	1	1	1	1	3	1	1	10
79	21	1	1	3	2	30000	1	2	1	0	0	3	0	4	1	3	1	2	2	1	1	1	1	3	2	1	1
80	30	1	1	1	2	20000	1	5	3	1	0	1	0	16	2	2	1	2	1	1	1	1	1	3	1	1	5
81	25	1	1	2	2	12000	1	2	1	0	1	3	0	16	2	3	1	2	1	1	1	1	1	3	3	1	1
82	30	1	1	1	2	30000	1	4	1	0	0	3	1	16	2	3	1	1	1	1	1	1	1	3	2	1	10
83	36	1	1	3	2	35000	1	4	1	0	0	3	1	0	0	3	1	2	3	1	1	2	1	3	1	1	2
84	28	1	1	1	2	20000	1	9	4	0	1	3	0	4	1	2	1	2	1	1	1	1	2	3	53	2	5
85	20	1	1	1	2	7000	1	2	1	0	0	3	0	4	1	3	1	2	1	1	1	1	1	3	2	1	1
86	28	1	1	2	2	40000	1	1	2	1	1	3	1	4	1	3	1	2	1	1	1	1	1	3	1	1	5
87	27	1	1	3	2	25000	1	13	4	1	1	1	0	0	0	3	1	2	1	1	1	1	1	3	1	1	5
88	25	1	1	3	2	20000	1	5	3	0	1	3	0	7	1	3	1	2	1	1	1	1	1	3	1	1	5
89	22	1	1	3	2	25000	1	1	2	1	1	3	1	0	0	2	1	2	1	1	1	1	1	3	1	1	5
90	25	1	1	1	2	28000	1	5	3	0	1	3	1	2	1	3	1	2	3	1	1	1	1	3	1	1	5
91	24	1	1	3	2	28000	1	4	1	0	0	3	0	0	0	3	1	2	1	1	1	1	1	3	2	1	1
92	20	1	1	1	2	17000	1	6	2	0	1	2	0	22	1	3	1	2	3	1	1	1	1	3	1	1	5
93	18	1	1	2	2	22000	1	2	1	0	0	3	0	0	0	3	1	2	3	1	1	1	1	3	2	1	1
94	27	1	1	3	1	43000	1	7	2	0	1	1	1	0	0	3	1	1	3	1	1	1	1	2	1	1	10
95	20	1	1	2	2	13000	1	2	1	0	0	3	0	22	1	3	1	2	1	1	1	1	1	3	2	1	1
96	38	1	3	3	1	10000	0	2	1	0	0	3	0	16	2	3	1	2	3	1	1	1	1	2	2	1	1
97	24	1	1	1	2	22000	1	9	4	1	1	3	1	16	2	3	1	1	3	1	1	1	1	3	28	2	10
98	35	1	1	1	2	12000	1	13	4	1	1	3	0	16	2	2	1	2	1	1	1	1	1	3	17	2	3
99	24	1	1	1	2	18000	1	1	2	0	0	3	0	0	0	1	1	1	1	1	1	1	1	2	64	2	10
100	28	1	1	2	2	40000	1	5	3	1	1	1	1	47	2	3	1	2	1	1	1	1	1	2	65	2	5
101	32	1	1	3	2	30000	0	15	5	0	1	1	1	16	2	2	1	1	3	1	1	1	1	2	19	3	10
102	26	1	1	3	2	20000	0	6	2	0	1	2	1	16	2	3	1	1	3	2	1	1	1	2	20	3	10
103	20	1	2	2	2	30000	0	4	1	0	0	2	0	0	0	3	1	2	1	1	1	1	1	3	2	1	1
104	25	1	1	3	2	15000	0	7	2	0	1	2	0	0	0	3	1	2	1	1	1	1	1	3	1	1	5
105	21	1	1	1	2	20000	0	1	2	0	1	2	0	0	0	3	1	1	1	1	1	1	2	2	1	1	5
106	19	1	1	1	2	25000	0	2	1	0	0	3	0	0	0	1	1	2	1	3	1	1	2	3	21	1	9
107	35	1	1	2	2	40000	0	9	4	0	1	2	0	#NULL!	#NULL!	2	1	1	1	1	1	1	1	3	1	1	10
108	26	1	1	2	2	30000	0	1	2	0	1	2	1	17	1	3	1	2	1	1	1	1	1	3	22	3	5
109	27	1	1	3	2	#NULL!	0	1	2	0	1	2	0	0	0	2	1	2	1	1	1	1	1	3	1	1	5
110	20	1	1	3	2	40000	0	2	1	0	0	3	0	0	0	1	1	3	1	1	1	1	1	3	2	1	1
111	24	1	1	3	2	30000	0	6	2	0	1	2	0	0	0	3	1	2	1	1	1	1	1	3	23	2	5
112	25	1	1	3	2	40000	1	1	2	0	1	1	0	0	0	3	1	1	1	1	1	1	1	3	23	2	10
113	25	1	1	1	2	20000	1	6	2	0	1	2	1	18	2	3	1	1	1	1	1	1	1	2	24	2	10
114	30	1	1	3	2	50000	1	8	3	0	1	2	0	0	0	3	1	1	1	1	1	1	1	3	1	1	10
115	20	1	1	3	2	45000	0	2	1	1	0	3	1	19	2	3	1	1	3	3	1	1	1	2	25	3	10
116	25	1	1	3	2	47000	0	4	1	0	1	2	0	0	0	3	1	2	1	1	1	1	1	3	1	1	5
117	36	1	1	3	2	32000	0	4	1	1	0	3	1	19	2	3	1	2	1	1	1	1	1	3	26	2	1
118	35	1	1	1	2	33000	0	8	3	0	1	2	0	0	0	3	1	2	3	1	1	1	1	3	1	1	5
119	26	1	1	1	2	31000	1	9	4	0	1	2	1	9	1	3	1	1	3	1	1	1	1	2	27	2	10
120	25	1	1	3	2	20000	1	9	4	1	1	2	0	17	1	3	1	2	1	1	1	1	1	3	28	2	5
121	30	1	1	3	2	31000	0	5	3	0	1	1	1	9	1	3	1	1	1	1	1	1	1	2	24	2	10
122	30	1	1	2	2	36000	1	20	5	1	1	1	0	0	0	3	1	2	3	1	1	1	1	3	1	1	5
123	30	1	1	2	2	34000	0	1	2	1	1	2	0	0	0	3	1	2	1	1	1	1	1	3	1	1	5
124	30	1	1	2	2	42000	1	2	1	0	0	1	0	0	0	3	1	2	1	1	1	1	1	2	2	1	1
125	20	1	1	2	2	27000	0	1	2	1	1	2	0	0	0	#NULL!	1	2	1	1	1	1	1	3	1	1	5
126	30	1	1	2	1	50000	1	7	2	0	1	2	0	0	0	3	1	2	1	1	1	1	1	3	1	1	5
127	30	1	1	2	2	37000	0	8	3	1	1	2	0	0	0	3	1	2	1	1	1	1	1	3	1	1	5
128	30	1	1	2	2	33000	1	21	4	1	1	1	0	0	0	3	1	2	3	1	1	1	1	3	1	1	5
129	19	1	1	2	2	26000	0	4	1	0	0	2	1	19	2	#NULL!	1	2	1	1	1	1	1	3	26	2	1
130	28	1	1	3	1	42000	0	8	3	0	1	2	1	15	2	3	1	2	1	1	1	1	1	3	29	2	5
131	25	1	1	3	2	31000	0	2	1	0	0	2	0	0	0	3	1	2	2	1	1	1	1	3	4	1	2
132	33	1	1	1	2	41000	0	22	5	0	1	1	1	19	2	3	1	2	1	1	1	1	1	3	26	2	3
133	20	1	1	1	2	30000	0	4	1	0	0	2	1	25	1	2	1	2	1	2	1	1	1	2	8	1	6
134	30	1	1	2	2	32000	0	13	4	0	1	1	1	26	1	3	1	1	3	1	1	1	1	2	38	1	10
135	22	1	1	2	2	33000	0	2	1	0	0	1	1	1	1	3	1	1	3	1	1	1	1	2	3	1	10
136	31	1	1	1	2	28000	0	1	2	0	1	3	#NULL!	27	2	3	1	2	1	1	1	1	1	3	39	3	5
137	28	1	1	2	2	38000	0	5	3	1	1	3	1	9	1	3	1	1	1	1	1	1	1	3	24	2	10
138	22	1	1	1	2	29000	1	1	2	0	1	3	1	9	1	2	1	1	3	3	1	1	1	2	24	2	10
139	30	1	1	1	2	36000	1	3	5	#NULL!	1	1	0	0	0	2	1	2	1	1	1	1	1	2	1	1	5
140	20	1	1	3	2	23000	1	2	1	0	0	3	1	0	0	3	1	2	3	2	1	2	1	3	8	1	6
141	30	1	1	1	2	32000	0	1	2	0	1	3	0	0	0	3	1	2	1	1	1	1	1	3	1	1	5
142	26	1	1	4	1	36000	1	4	1	0	0	3	1	28	2	3	1	2	3	1	1	1	1	3	40	2	2
143	25	1	1	3	2	40000	0	5	3	1	1	3	0	4	1	3	1	1	1	1	1	1	1	2	1	1	10
144	30	1	1	3	2	42000	0	13	4	1	1	3	1	2	1	3	1	2	3	1	1	2	1	3	1	1	5
145	20	1	1	2	2	32000	0	7	2	1	0	3	0	0	0	3	1	2	3	2	2	2	1	2	41	2	11
146	23	1	1	1	2	25000	0	6	2	0	1	3	0	0	0	1	1	1	1	1	1	1	1	3	23	2	11
147	30	1	1	1	2	29000	0	8	3	0	1	3	0	0	0	3	1	1	1	1	1	1	1	3	1	1	10
148	25	1	1	3	2	30000	0	4	1	0	0	1	0	6	1	3	1	2	3	1	1	1	1	3	42	2	2
149	28	1	1	2	2	33000	1	2	1	0	0	3	0	0	0	3	1	1	1	2	1	1	1	3	8	1	6
150	20	1	1	2	2	28000	1	2	1	1	0	2	0	1	1	3	1	1	1	1	1	1	1	3	2	1	10
151	30	1	1	3	2	41000	0	5	3	0	1	2	1	0	0	3	1	1	3	1	1	2	1	3	1	1	10
152	30	1	1	1	2	41000	0	22	5	0	1	3	0	0	0	3	1	2	3	1	1	2	1	4	31	2	5
153	37	1	1	2	2	39000	0	23	5	0	1	3	1	11	2	2	1	1	1	1	1	1	1	2	43	3	10
154	22	1	3	1	2	21000	0	6	2	0	1	2	0	0	0	3	1	2	3	1	1	2	1	3	1	1	5
155	22	1	1	3	2	32000	1	1	2	0	1	2	0	0	0	3	1	2	3	1	1	2	1	3	1	1	5
156	30	1	1	1	2	23000	1	7	2	0	1	1	1	29	2	2	1	2	3	1	1	2	1	3	44	1	5
157	32	1	1	1	2	29000	0	6	2	0	1	2	0	0	0	3	1	2	3	1	1	2	1	3	1	1	5
158	23	1	1	2	2	30000	1	4	1	0	0	2	0	0	0	2	1	2	2	1	1	1	1	3	4	1	2
159	31	1	1	2	2	32000	0	7	2	0	1	1	1	1	1	3	1	2	3	1	1	2	1	3	29	2	5
160	36	1	1	2	2	40000	0	20	5	0	1	3	1	0	0	3	1	1	1	2	2	1	1	2	41	2	8
161	25	1	1	2	2	31000	0	9	4	1	0	3	1	30	2	3	1	1	3	1	1	1	1	3	10	1	10
162	18	1	1	2	2	22000	1	4	1	0	0	3	0	0	0	2	1	2	1	1	1	1	1	3	2	1	1
163	30	1	1	3	2	34000	0	24	3	0	1	3	0	0	0	3	1	1	1	1	1	1	1	2	23	2	10
164	35	1	1	1	2	21000	0	25	5	0	1	3	0	6	1	3	1	1	1	2	1	1	1	3	37	2	7
165	25	1	1	1	2	19000	0	1	2	0	1	3	0	0	0	2	1	3	1	2	1	1	1	2	37	2	7
166	35	1	1	2	2	25000	0	10	5	0	0	3	0	0	0	3	1	2	3	1	1	1	1	3	5	1	4
167	29	1	1	2	2	24000	0	9	4	1	1	3	1	1	1	3	1	1	1	1	1	1	1	2	29	2	10
168	25	1	1	3	2	31000	0	1	2	0	1	2	0	0	0	3	1	1	1	1	1	1	1	2	23	2	10
169	26	1	1	2	2	25000	0	6	2	0	1	2	1	31	3	2	1	2	1	1	1	1	1	3	45	2	5
170	31	1	1	2	2	30000	0	8	3	1	1	3	1	32	1	3	1	2	3	1	1	2	1	3	1	1	5
171	26	1	1	2	2	26000	0	8	3	0	0	3	1	1	1	2	1	2	1	1	1	1	1	3	26	2	3
172	30	1	1	2	2	23000	0	3	5	1	1	3	1	1	1	3	1	2	3	1	1	2	1	3	29	2	4
173	25	1	1	2	2	25000	0	8	3	1	1	3	0	0	0	2	1	1	1	1	1	1	1	3	1	1	10
174	26	1	1	1	2	25000	0	1	2	1	1	3	1	15	2	3	1	2	4	1	1	2	1	3	3	1	5
175	35	1	1	2	2	30000	0	17	5	0	1	3	0	0	0	3	1	1	3	1	1	2	1	3	1	1	10
176	30	1	1	2	2	25000	0	9	4	1	1	2	1	0	0	3	1	2	3	1	1	2	1	3	1	1	5
177	32	1	1	3	2	25000	0	26	5	1	1	3	1	1	1	3	1	2	1	1	1	1	1	3	29	2	5
178	22	1	1	3	2	20000	1	2	1	0	0	3	0	0	0	3	1	2	2	1	1	1	1	3	4	1	2
179	35	1	1	2	2	20000	0	3	5	1	1	2	1	0	0	3	1	1	1	1	1	1	1	3	1	1	10
180	22	1	1	2	2	15000	1	4	1	1	0	2	1	2	1	3	1	2	3	1	1	2	1	3	5	1	2
181	26	1	1	3	2	25000	0	6	2	1	1	2	0	0	0	3	1	2	1	1	1	1	1	3	1	1	5
182	19	1	1	2	2	18000	1	4	1	0	0	2	0	0	0	3	1	2	2	1	1	1	1	3	4	1	2
183	26	1	1	2	2	15000	0	4	1	0	0	2	1	0	0	2	1	2	1	1	1	1	1	3	5	1	1
184	31	1	1	3	2	25000	1	8	3	0	1	3	1	0	0	2	1	2	1	1	1	1	1	3	1	1	5
185	34	1	1	3	2	25000	1	1	2	1	1	2	1	15	2	3	1	2	3	1	1	2	1	3	46	3	5
186	33	1	1	2	2	25000	0	3	5	0	1	2	1	0	0	3	1	1	3	1	1	2	1	3	1	1	10
187	32	1	1	2	2	25000	0	11	4	0	1	2	1	0	0	3	1	2	3	1	1	2	1	3	1	1	5
188	30	1	1	1	2	20000	1	4	1	0	0	1	0	0	0	3	1	2	3	1	1	2	1	3	5	1	2
189	30	1	1	2	2	20000	0	8	3	0	0	2	1	1	1	2	1	1	3	1	1	1	1	3	3	1	10
190	28	1	1	2	2	20000	0	3	5	0	1	2	1	0	0	3	1	2	3	3	1	2	1	3	47	2	9
191	25	1	1	3	2	15000	1	12	3	0	1	2	1	4	1	3	1	2	3	2	2	2	1	3	48	2	8
192	28	1	1	2	2	20000	0	9	4	0	1	2	1	33	3	2	1	1	1	2	2	1	1	2	49	3	8
193	31	1	1	2	2	20000	0	11	4	1	1	2	1	0	0	3	1	2	1	1	1	1	1	3	1	1	5
194	23	1	1	1	2	20000	0	1	2	0	1	2	1	4	1	2	1	2	1	1	1	1	1	3	50	2	5
195	22	1	1	2	2	15000	0	4	1	0	0	2	0	4	1	2	1	2	1	1	1	1	1	3	2	1	1
196	24	1	1	3	2	15000	0	6	2	1	1	3	1	17	1	3	1	2	3	1	1	1	1	3	1	1	5
197	23	1	1	3	2	20000	0	6	2	0	1	3	0	9	1	3	1	2	3	1	1	1	1	3	24	2	5
198	28	1	1	2	1	15000	0	29	5	0	0	3	0	65	2	3	1	2	1	1	1	1	1	3	9	1	3
199	27	1	1	1	2	#NULL!	1	11	4	0	1	2	0	0	0	3	1	2	3	1	1	2	1	3	1	1	5
200	30	1	1	2	2	#NULL!	1	5	3	0	1	2	1	0	0	3	1	2	3	1	1	2	1	3	1	1	5
201	35	1	1	2	2	50000	0	7	2	1	1	1	1	34	2	3	3	1	3	1	1	2	2	2	3	1	10
202	31	1	1	3	2	200000	0	2	1	0	0	3	0	9	1	3	3	1	3	1	1	1	1	2	10	1	10
203	28	1	1	3	2	20000	0	7	2	0	1	1	0	35	1	3	3	1	3	1	1	1	1	2	5	1	10
204	25	1	1	2	1	30000	1	2	1	0	0	3	1	36	1	3	3	2	3	1	1	1	1	3	4	1	2
205	24	1	1	4	2	120000	1	2	1	0	1	3	0	0	0	3	3	2	1	1	1	2	1	3	1	1	3
206	35	1	1	2	2	90000	0	7	2	0	1	3	1	37	2	3	3	1	3	1	1	2	1	2	3	1	10
207	28	1	1	4	2	20000	1	4	1	0	0	3	0	6	1	3	3	2	3	1	1	2	1	3	5	1	4
208	35	1	1	1	2	30000	1	5	3	0	1	3	0	1	1	3	3	2	1	1	1	1	1	2	9	1	3
209	28	1	1	4	2	80000	1	7	2	0	1	3	0	38	1	3	3	2	3	1	1	2	1	3	1	1	4
210	23	1	1	4	1	80000	1	4	1	0	0	3	0	39	1	3	3	2	3	1	1	2	1	3	6	1	2
211	25	1	1	1	2	20000	1	7	2	0	0	3	0	40	2	3	3	1	3	1	1	1	1	3	10	1	10
212	25	1	1	2	2	45000	1	12	3	1	1	3	0	7	1	3	3	1	3	1	2	2	1	2	51	1	8
213	24	1	1	4	2	60000	1	4	1	0	0	3	0	3	1	3	3	2	2	1	1	2	1	3	5	1	2
214	36	1	1	3	2	20000	1	5	3	0	1	3	0	4	1	3	3	1	1	1	1	1	1	2	2	1	10
215	23	1	1	2	2	20000	1	6	2	1	1	1	0	4	1	3	3	2	3	1	1	2	1	3	1	1	4
216	25	1	1	1	2	20000	1	1	2	0	0	3	0	0	0	3	3	2	2	4	2	1	1	3	51	1	4
217	35	1	1	1	2	30000	0	18	5	1	0	3	0	7	1	3	3	2	3	1	1	2	1	3	52	2	4
218	31	1	1	4	2	60000	0	8	3	0	1	3	0	1	1	3	3	2	3	1	1	2	1	2	1	1	4
219	38	1	1	4	2	120000	0	8	3	0	1	3	0	2	1	3	3	2	3	1	1	1	1	3	1	1	4
220	29	1	1	4	2	100000	0	12	3	1	1	2	0	41	2	3	3	1	1	1	1	1	1	3	1	1	10
221	22	1	1	3	2	50000	1	4	1	1	1	3	0	15	2	3	3	1	3	1	1	2	1	2	1	1	10
222	32	1	1	2	2	80000	1	11	4	0	1	3	0	15	2	3	3	1	3	1	1	2	1	2	1	1	10
223	27	1	1	4	2	100000	1	4	1	1	0	3	0	6	1	3	3	2	3	1	1	1	1	3	4	1	2
224	27	1	1	4	2	50000	0	5	3	0	0	3	0	4	1	3	3	2	3	1	1	1	1	2	53	2	5
225	25	1	1	1	2	10000	0	2	1	0	0	3	0	37	2	3	3	1	3	1	1	2	1	2	6	1	10
226	20	1	1	3	2	20000	1	4	1	0	0	2	0	27	2	3	3	2	3	1	1	2	1	2	56	2	4
227	31	1	1	1	2	10000	0	4	1	0	0	3	0	2	1	3	3	1	3	1	1	1	1	2	54	2	4
228	25	1	1	1	2	20000	0	1	2	0	0	3	0	42	2	3	3	2	2	2	1	1	1	3	8	1	4
229	29	1	1	4	2	200000	1	2	1	0	0	3	0	2	1	3	3	2	3	1	1	2	1	2	55	1	4
230	33	1	1	2	2	30000	0	3	5	0	0	3	0	44	1	3	3	1	3	1	1	2	1	3	9	1	10
231	28	1	1	4	2	20000	0	12	3	0	0	3	0	7	1	3	3	1	1	1	1	2	1	2	1	1	10
232	24	1	1	2	2	50000	1	1	2	1	1	1	0	43	2	3	3	1	3	1	1	2	1	2	5	1	10
233	26	1	1	5	2	50000	1	4	1	0	0	3	0	45	3	3	3	2	3	1	1	1	1	3	57	2	2
234	27	1	1	4	2	60000	1	1	2	0	1	3	1	46	2	3	3	1	2	1	1	1	1	3	58	2	10
235	26	1	1	3	2	35000	0	7	2	0	1	3	0	47	2	3	3	2	3	1	1	2	1	3	1	1	5
236	27	1	1	2	2	20000	0	7	2	0	1	3	0	4	1	3	3	2	3	3	1	1	1	3	1	1	4
237	25	1	1	1	2	20000	1	1	2	1	0	3	0	4	1	3	3	2	2	2	1	1	1	3	8	1	7
238	25	1	1	2	2	50000	0	4	1	0	0	3	0	48	2	3	3	1	3	1	1	1	1	2	2	1	10
239	25	1	1	3	2	50000	0	8	3	1	1	3	0	1	1	3	3	2	3	1	1	2	1	3	3	1	5
240	26	1	1	3	2	20000	1	7	2	0	0	3	0	21	2	3	3	2	2	1	1	1	1	2	4	1	4
241	25	1	1	2	2	20000	1	6	2	1	0	3	1	2	1	3	3	1	2	4	2	1	1	3	8	1	7
242	25	1	1	1	2	20000	1	21	4	0	0	1	0	51	1	3	3	1	2	1	1	1	1	2	2	1	3
243	35	1	1	4	2	30000	1	8	3	0	1	3	0	49	2	3	3	2	3	1	1	2	1	2	1	1	5
244	33	1	1	2	2	40000	1	9	4	1	1	2	1	50	2	3	3	2	3	1	1	2	1	3	1	1	5
245	34	1	1	5	2	70000	1	6	2	0	1	3	1	47	2	3	3	2	3	1	1	2	1	2	1	1	5
246	25	1	1	4	2	60000	1	4	1	1	0	1	1	50	2	3	3	2	1	1	1	1	1	3	5	1	1
247	30	1	1	1	2	20000	1	13	4	0	0	3	0	4	1	3	3	2	1	2	1	1	1	2	8	1	7
248	21	1	1	1	2	30000	1	4	1	0	0	3	0	7	1	3	3	1	3	1	1	1	1	2	59	1	2
249	23	1	1	2	2	50000	0	1	2	0	0	1	0	48	2	3	3	1	1	1	1	2	1	2	2	1	10
250	25	1	1	1	2	50000	1	1	2	0	1	3	0	4	1	3	3	2	3	1	1	2	1	3	1	1	5
251	32	1	1	2	2	10000	1	3	5	0	1	3	0	56	2	3	3	2	3	1	1	1	1	3	1	1	4
252	28	1	1	1	2	40000	0	4	1	0	0	3	0	7	1	3	3	1	3	1	1	1	1	2	10	1	10
253	29	1	1	2	2	35000	0	6	2	1	1	3	0	52	2	3	3	1	2	1	1	1	1	3	60	2	4
254	26	1	1	2	2	30000	1	4	1	0	0	3	0	53	2	3	3	1	3	2	1	1	1	2	2	1	10
255	40	1	1	1	2	40000	1	9	4	0	1	3	0	57	2	3	3	1	2	2	1	1	1	2	2	1	10
256	35	1	1	5	1	100000	1	2	1	1	0	3	0	7	1	3	3	1	3	2	1	1	1	2	8	1	2
257	26	1	1	3	2	60000	1	2	1	0	0	2	0	54	2	3	3	2	3	1	1	1	1	2	3	1	2
258	25	1	1	4	2	100000	1	4	1	0	0	1	0	6	1	3	3	2	3	1	1	2	1	3	2	1	2
259	27	1	1	4	2	60000	0	2	1	0	0	1	0	3	1	3	3	2	2	1	1	1	1	2	2	1	2
260	26	1	1	1	2	10000	0	4	1	0	0	3	0	55	2	3	3	2	3	2	1	1	1	2	8	1	6
261	26	1	1	1	2	4000	1	7	2	0	0	3	0	50	2	3	3	2	3	1	1	1	1	3	3	1	4
262	19	1	1	3	2	#NULL!	1	5	3	1	1	3	0	3	1	3	3	1	2	1	1	1	1	2	1	1	4
263	29	1	1	4	2	20000	1	9	4	0	1	3	1	7	1	3	3	2	3	1	1	1	1	3	1	1	4
264	19	1	1	3	2	80000	1	4	1	0	0	3	0	3	1	3	3	1	1	1	1	1	1	2	6	1	10
265	28	1	1	1	2	20000	1	18	5	1	0	3	0	7	1	3	3	2	3	1	1	2	1	3	1	1	4
266	19	1	1	3	2	50000	1	4	1	0	0	3	1	58	5	3	3	2	3	1	1	2	1	2	3	1	10
267	28	1	1	3	2	2000	1	4	1	1	1	3	0	37	2	3	3	2	3	1	1	1	1	3	3	1	4
268	35	1	1	3	2	40000	1	5	3	1	1	3	1	59	1	3	3	1	2	1	1	1	1	2	1	1	4
269	25	1	1	3	2	4000	1	9	4	0	0	3	0	7	1	3	3	2	2	1	1	1	1	2	1	1	4
270	33	1	1	2	2	20000	0	8	3	1	1	3	0	9	1	2	3	1	3	1	1	2	1	3	10	1	10
271	25	1	1	1	2	20000	0	11	4	1	1	2	1	60	3	3	3	2	3	1	1	2	1	2	10	1	4
272	28	1	1	1	2	10000	1	13	4	1	1	3	0	50	2	3	3	2	3	1	1	1	1	2	29	2	4
273	24	1	1	4	2	35000	1	2	1	0	0	3	0	61	3	3	3	2	2	1	1	2	1	3	6	1	2
274	36	1	1	5	2	100000	0	11	4	0	1	3	1	4	1	3	3	2	3	1	1	2	1	3	1	1	4
275	26	1	1	3	2	40000	0	8	3	0	1	3	1	63	1	3	3	2	3	1	1	2	1	2	1	1	4
276	30	1	1	3	2	60000	1	5	3	1	1	3	0	62	3	3	3	2	3	1	1	2	1	2	29	2	4
277	25	1	1	3	2	85000	1	4	1	0	0	3	1	1	1	3	3	2	2	1	1	1	1	3	61	2	4
278	26	1	1	2	2	20000	1	27	5	0	1	2	0	4	1	3	3	2	3	1	1	2	1	3	1	1	4
279	25	1	1	3	2	4000	1	1	2	0	1	3	0	1	1	2	3	2	3	1	1	1	1	3	1	1	4
280	28	1	1	1	2	40000	1	4	1	1	1	3	1	64	1	3	3	2	3	1	1	2	1	3	1	1	4
281	34	1	1	1	2	40000	1	13	4	1	0	3	0	59	1	3	3	1	3	1	1	1	1	2	9	1	4
282	40	1	1	1	2	40000	0	28	5	1	1	3	0	4	1	3	3	2	3	1	1	2	1	3	1	1	4
283	21	1	1	1	2	15000	1	4	1	0	0	3	0	#NULL!	#NULL!	3	3	2	3	1	1	1	1	3	59	1	10
284	20	1	1	3	2	40000	1	4	1	0	0	3	0	65	2	3	3	2	3	1	1	1	1	2	10	1	10
285	24	1	1	4	2	60000	1	2	1	0	0	3	0	43	2	3	3	2	3	1	1	2	1	3	6	1	10
286	30	1	1	3	2	40000	0	3	5	0	1	3	0	66	3	3	3	2	3	1	1	2	1	2	23	2	4
287	25	1	1	3	2	30000	0	1	2	0	1	3	0	67	4	3	3	1	3	1	1	2	1	2	29	2	4
288	34	1	1	3	1	1000	1	22	5	1	1	3	0	68	3	3	3	2	3	1	1	1	1	2	29	2	4
289	19	1	2	1	2	4000	1	2	1	1	0	3	0	61	3	3	3	2	2	1	1	1	1	2	2	1	10
290	22	1	1	4	2	80000	1	4	1	1	1	3	0	69	4	3	3	1	3	1	1	2	1	2	3	1	10
291	35	1	1	1	2	10000	1	1	2	0	1	3	0	70	3	3	3	2	3	1	1	2	1	2	1	1	4
292	26	1	1	1	2	20000	0	8	3	0	1	3	0	47	2	3	3	2	3	1	1	2	1	3	1	1	4
293	27	1	1	3	2	30000	0	29	5	1	1	3	0	71	3	3	3	2	3	1	1	2	1	2	29	2	4
294	28	1	1	3	2	50000	0	8	3	1	1	3	0	43	2	3	3	2	3	1	1	2	1	3	1	1	4
295	29	1	1	4	2	6000	0	23	5	0	1	3	0	2	1	3	3	2	3	1	1	2	1	3	1	1	4
296	29	1	1	4	2	70000	0	8	3	1	1	3	1	3	1	3	3	2	2	1	1	1	1	3	4	1	4
297	22	1	1	3	2	40000	1	4	1	1	0	3	0	64	1	3	3	2	3	1	1	2	1	3	16	2	10
298	27	1	1	4	2	40000	1	8	3	0	1	3	1	13	2	3	3	2	3	1	1	2	1	3	6	1	4
299	23	1	1	4	2	20000	0	4	1	1	0	3	0	7	1	3	3	2	2	1	1	2	1	3	6	1	10
300	32	1	1	4	2	100000	1	5	3	1	0	3	1	72	3	3	3	2	3	1	1	2	1	3	62	2	4
301	26	1	1	4	2	50000	0	13	4	1	1	3	0	71	3	3	3	2	3	1	1	2	1	3	29	2	4
302	35	1	1	4	2	70000	0	25	5	1	1	2	0	73	4	3	3	2	3	1	1	2	1	2	29	2	4
303	45	1	1	3	2	50000	0	5	3	0	1	3	0	47	2	3	3	2	3	1	1	2	1	3	1	1	4
304	35	1	2	4	2	40000	0	7	2	0	1	3	0	69	4	3	3	2	3	1	1	2	1	2	29	2	4
305	40	1	1	3	2	35000	0	19	5	1	1	2	0	74	3	3	3	2	3	1	1	2	1	2	1	1	4
306	25	1	1	1	2	20000	1	4	1	0	0	3	0	43	2	3	3	1	3	1	1	2	1	2	63	2	10
307	36	1	1	2	2	20000	1	5	3	0	1	3	0	4	1	3	3	2	3	1	1	2	1	3	1	1	4
308	25	1	1	3	2	40000	1	2	1	1	0	3	0	11	2	3	3	1	3	1	1	1	1	2	12	1	10
309	30	1	1	4	1	100000	1	7	2	0	1	3	0	50	2	3	3	2	3	1	1	2	1	2	82	2	5
310	22	1	1	3	2	80000	1	4	1	0	0	3	0	7	1	3	3	1	3	1	1	2	1	3	81	1	10
311	25	1	1	3	2	35000	0	8	3	0	1	3	1	0	0	3	3	2	3	1	1	2	1	3	1	1	5
312	19	1	1	1	2	40000	0	2	1	0	0	3	0	9	1	3	3	1	3	1	1	2	1	2	10	1	10
313	32	1	1	4	1	30000	0	1	2	0	1	3	0	64	1	3	3	2	2	1	1	2	1	2	1	1	4
314	28	1	1	4	1	50000	0	25	5	0	0	3	0	80	2	3	3	2	3	1	1	2	1	2	1	1	5
315	30	1	1	4	1	50000	0	9	4	0	0	3	0	1	1	3	3	1	3	1	1	1	1	2	3	1	10
316	27	1	1	3	2	60000	0	1	2	0	1	3	0	2	1	3	3	2	3	1	1	1	1	#NULL!	1	1	4
317	22	1	1	1	2	40000	0	1	2	0	0	3	0	3	1	3	3	2	3	1	1	2	1	3	1	1	4
318	28	1	1	1	2	30000	0	9	4	0	1	3	0	3	1	3	3	2	3	1	1	2	1	3	1	1	4
319	20	1	1	2	2	20000	1	2	1	0	0	3	0	7	1	3	3	1	3	1	1	2	1	3	83	1	10
320	26	1	1	5	2	30000	0	1	2	0	1	3	0	4	1	3	3	2	1	1	1	2	1	3	31	2	3
321	24	1	1	4	2	50000	0	4	1	0	0	3	1	45	3	3	3	2	3	1	1	1	1	3	4	1	2
322	30	1	1	4	1	40000	0	1	2	0	1	3	0	64	1	3	3	2	3	1	1	2	1	1	1	1	4
323	28	1	1	4	1	35000	0	1	2	0	0	3	0	1	1	3	3	2	3	1	1	1	1	3	3	1	4
324	34	1	1	1	2	30000	0	10	5	0	1	2	0	15	2	3	3	2	3	1	1	1	1	2	3	1	4
325	24	1	1	4	1	35000	0	3	5	0	1	3	0	4	1	3	3	2	3	1	1	1	1	2	1	1	4
326	25	1	1	1	2	30000	1	7	2	0	1	1	0	45	3	3	3	2	3	1	1	2	1	2	1	1	4
327	26	1	1	1	2	40000	0	9	4	1	1	3	0	81	2	3	3	2	3	1	1	2	1	2	1	1	4
328	23	1	1	4	2	45000	1	2	1	1	1	2	0	3	1	3	3	2	3	1	1	2	1	2	1	1	4
329	32	1	1	5	2	30000	0	9	4	0	0	3	0	1	1	3	3	2	3	1	1	1	1	2	3	1	4
330	25	1	1	1	2	30000	0	2	1	0	0	3	0	1	1	3	3	1	3	1	1	1	1	3	3	1	10
331	26	1	1	3	1	25000	0	9	4	0	1	3	0	81	2	3	3	2	3	1	1	2	1	2	1	1	4
332	21	1	1	1	2	25000	0	1	2	0	1	3	0	3	1	3	3	2	3	1	1	2	1	2	1	1	4
333	28	1	1	3	1	20000	0	1	2	1	1	3	0	82	1	3	3	1	3	1	1	1	1	2	10	1	4
334	25	1	1	1	2	45000	0	1	2	1	1	3	0	4	1	3	3	2	3	1	1	2	1	2	1	1	4
335	27	1	1	3	1	25000	0	8	3	0	0	3	0	16	2	3	3	2	3	1	1	1	1	2	3	1	4
336	27	1	1	4	1	35000	1	6	2	0	1	3	0	3	1	3	3	1	3	1	1	1	1	2	2	1	4
337	35	1	1	1	2	20000	0	9	4	1	1	3	1	70	3	3	3	2	3	1	1	2	1	3	85	3	4
338	25	1	1	3	2	35000	0	4	1	0	1	3	0	1	1	3	3	1	3	1	1	1	1	2	3	1	10
339	25	1	1	4	1	40000	0	7	2	1	1	3	0	7	1	2	3	1	1	1	1	1	1	3	2	1	10
340	28	1	1	5	1	70000	0	4	1	0	1	3	0	0	0	2	3	2	3	1	1	2	1	3	16	2	5
341	25	1	1	5	1	60000	1	9	4	1	1	3	0	15	2	3	3	2	3	1	1	1	1	2	3	1	4
342	34	1	1	4	1	30000	1	25	5	1	1	3	0	0	0	3	3	1	3	1	1	1	1	2	9	1	10
343	36	1	1	2	2	20000	0	9	4	0	1	3	1	0	0	3	3	2	3	1	1	2	1	3	1	1	5
344	25	1	1	4	1	50000	0	8	3	0	1	3	0	7	1	3	3	2	3	1	1	1	1	2	1	1	10
345	21	1	1	4	1	30000	0	8	3	1	0	3	0	47	2	3	3	1	3	1	1	1	1	2	1	1	10
346	28	1	1	4	1	45000	0	1	2	0	1	3	0	9	1	3	3	1	3	1	1	2	1	2	6	1	10
347	34	1	1	3	1	40000	0	8	3	1	1	3	0	1	1	3	3	2	3	1	1	1	1	2	81	1	4
348	34	1	1	4	1	45000	0	9	4	1	0	3	0	6	1	3	3	2	3	1	1	1	1	2	6	1	4
349	24	1	1	4	1	40000	0	1	2	1	1	3	0	3	1	3	3	1	3	1	1	2	1	1	1	1	10
350	25	1	1	3	1	30000	0	1	2	0	1	3	0	2	1	3	3	2	3	1	1	2	1	2	6	1	4
351	25	1	1	3	2	50000	0	8	3	1	0	3	0	2	1	3	3	1	3	1	1	2	1	1	1	1	4
352	22	1	1	3	1	25000	0	8	3	1	1	3	0	9	1	3	3	2	3	1	1	2	1	1	81	1	5
353	28	1	1	1	2	80000	0	5	3	1	1	3	0	7	1	3	3	1	3	1	1	1	1	2	23	2	10
354	32	1	1	4	1	35000	0	8	3	1	1	3	0	47	2	3	3	2	3	1	1	2	1	1	1	1	4
355	23	1	1	3	2	50000	0	8	3	1	1	3	0	1	1	3	3	2	3	1	1	1	1	1	1	1	4
356	34	1	1	4	1	50000	0	1	2	1	1	3	0	83	1	3	3	2	3	1	1	1	1	3	1	1	4
357	24	1	1	4	1	45000	0	5	3	1	1	3	0	1	1	3	3	1	3	1	1	1	1	3	3	1	10
358	19	1	1	3	1	25000	0	2	1	0	1	3	0	3	1	3	3	2	3	1	1	2	1	1	1	1	4
359	25	1	1	3	1	30000	0	1	2	1	1	3	0	84	1	3	3	2	3	1	1	2	1	1	1	1	4
360	26	1	1	4	1	30000	0	8	3	1	1	3	0	9	1	3	3	1	3	1	1	2	1	2	1	1	10
361	23	1	1	3	1	35000	0	8	3	0	0	3	0	7	1	3	3	2	3	1	1	2	1	2	81	1	4
362	28	1	1	3	1	40000	0	2	1	0	1	2	0	1	1	3	3	1	3	1	1	1	1	2	29	2	10
363	20	1	1	2	1	30000	0	9	4	1	1	3	0	3	1	3	3	2	3	1	1	2	1	3	1	1	4
364	27	1	1	3	1	40000	0	24	3	1	1	3	0	9	1	3	3	2	3	1	1	1	1	2	1	1	4
365	29	1	1	5	1	50000	1	7	2	1	1	1	0	9	1	3	3	1	3	1	1	2	1	3	1	1	4
366	24	1	1	4	1	40000	0	8	3	0	1	3	0	6	1	3	3	1	3	1	1	2	1	3	1	1	10
367	32	1	1	4	1	37000	0	7	2	0	0	1	0	9	1	3	3	1	3	1	1	2	1	3	6	1	10
368	25	1	1	5	1	50000	0	9	4	0	1	3	0	47	2	3	3	2	3	1	1	2	1	3	1	1	4
369	31	1	1	4	1	35000	0	8	3	1	0	3	0	1	1	3	3	2	3	1	1	1	1	2	8	1	4
370	21	1	1	4	1	39000	1	4	1	1	1	3	0	3	1	3	3	2	3	1	1	2	1	2	1	1	4
371	26	1	1	3	1	20000	0	1	2	1	1	3	0	4	1	3	3	1	3	1	1	2	1	3	1	1	10
372	19	1	1	4	1	45000	0	6	2	1	1	2	0	2	1	3	3	2	3	1	1	2	1	2	1	1	4
373	25	1	1	3	1	35000	0	1	2	0	1	3	0	7	1	3	3	2	3	1	1	1	1	2	10	1	4
374	23	1	1	4	1	35000	0	21	4	0	1	3	0	1	1	3	3	2	3	1	1	1	1	2	8	1	4
375	28	1	1	4	1	35000	0	8	3	0	0	3	0	47	2	3	3	1	3	1	1	2	1	#NULL!	6	1	10
376	32	1	1	3	1	35000	0	1	2	0	0	3	0	9	1	3	3	1	3	1	1	2	1	1	8	1	10
377	36	1	1	5	1	50000	0	25	5	0	1	3	0	5	1	3	3	1	3	1	1	1	1	2	8	1	10
378	36	1	1	5	1	45000	0	1	2	1	0	3	0	50	2	3	3	2	3	1	1	2	1	2	6	1	4
379	29	1	1	3	1	32000	0	1	2	0	1	3	0	2	1	3	3	1	3	1	1	2	1	2	1	1	10
380	22	1	1	1	2	40000	0	1	2	0	1	3	0	7	1	3	3	1	3	1	1	1	1	2	1	1	10
381	22	1	1	5	1	50000	0	1	2	0	1	3	0	21	2	3	3	1	3	1	1	2	1	3	4	1	10
382	29	1	1	4	1	37000	0	8	3	1	0	3	0	9	1	3	3	2	3	1	1	2	1	2	6	1	4
383	25	1	1	3	1	35000	0	6	2	0	1	3	0	1	1	3	3	2	3	1	1	1	1	2	1	1	4
384	25	1	1	2	1	40000	0	8	3	1	1	2	0	43	2	3	3	2	3	1	1	2	1	#NULL!	1	1	4
385	24	1	1	3	2	30000	1	2	1	0	0	3	0	64	1	3	3	2	1	1	1	1	1	2	6	1	1
386	21	1	1	3	2	20000	1	2	1	0	0	3	0	55	2	3	3	2	3	1	1	1	1	2	3	1	2
387	25	1	1	3	2	25000	0	4	1	0	0	3	0	59	1	3	3	2	1	1	1	1	1	3	6	1	1
388	25	1	1	4	2	50000	1	1	2	0	0	3	0	54	2	3	3	1	3	1	1	1	1	2	84	2	5
389	29	1	1	2	2	49000	1	4	1	0	0	3	0	16	2	3	3	2	3	1	1	2	1	3	3	1	2
390	29	1	1	2	2	30000	0	15	5	1	1	3	0	15	2	3	3	1	3	1	1	1	1	2	26	2	10
391	29	1	1	1	2	20000	0	5	3	1	1	3	0	70	3	3	3	2	3	1	1	2	1	2	1	1	4
392	28	1	1	2	2	25000	1	2	1	0	1	3	0	37	2	3	3	2	2	1	1	2	1	3	3	1	5
393	22	1	1	4	2	80000	0	6	2	1	1	3	0	0	0	3	3	1	3	1	1	2	1	2	23	2	10
394	25	1	1	3	2	40000	1	1	2	0	1	3	0	1	1	2	3	2	3	1	1	1	1	3	1	1	4
395	19	1	1	3	2	#NULL!	1	5	3	1	1	3	0	47	2	3	3	1	3	1	1	1	1	2	23	2	5
396	35	1	1	4	2	50000	0	7	2	0	1	3	0	55	2	3	3	2	3	1	1	2	1	2	23	2	4
397	37	1	1	3	2	50000	0	12	3	1	1	2	0	15	2	3	3	1	3	3	1	1	1	2	26	2	9
398	22	1	1	4	2	25000	1	4	1	1	1	3	1	4	1	2	3	2	1	1	1	1	1	2	5	1	5
399	32	1	1	3	2	#NULL!	0	9	4	0	0	3	1	2	1	2	3	1	3	1	1	1	1	3	2	1	10
400	28	1	1	4	2	40000	0	8	3	1	1	3	0	0	0	3	3	2	1	2	1	1	1	2	8	1	7
401	23	1	1	4	2	35000	1	2	1	0	1	3	1	2	1	3	2	2	3	1	1	1	1	3	67	2	2
402	19	1	1	2	2	25000	1	4	1	0	0	3	0	75	2	3	2	1	1	1	1	1	1	3	2	1	1
403	40	1	1	4	2	100000	0	11	4	0	1	2	0	13	2	3	2	2	2	1	1	2	1	3	18	2	4
404	24	1	1	3	2	50000	1	7	2	0	0	3	0	0	0	3	2	1	3	1	1	1	1	3	5	1	10
405	39	1	1	3	2	30000	0	3	5	0	1	2	1	1	1	3	2	2	1	1	1	1	1	3	29	2	3
406	33	1	1	4	2	35000	1	1	2	0	1	3	1	4	1	3	2	1	3	1	1	2	1	2	79	3	5
407	23	1	1	2	2	30000	0	9	4	0	1	1	0	1	1	3	2	2	3	1	1	2	1	2	80	3	5
408	27	1	1	4	2	25000	1	4	1	1	0	2	1	4	1	3	2	1	3	1	1	1	1	3	17	2	4
409	40	1	1	4	2	25000	0	1	2	1	1	3	1	47	2	2	1	2	3	1	1	2	1	3	77	3	4
410	19	1	1	4	1	50000	0	0	0	0	0	1	0	4	1	3	2	2	1	1	1	1	1	3	67	2	1
411	20	1	1	3	2	35000	0	0	0	0	0	1	1	74	3	3	2	1	1	1	1	1	1	2	2	1	1
412	22	1	1	4	2	50000	1	2	1	0	1	2	0	1	1	2	2	2	2	1	1	1	1	3	53	2	5
413	23	1	1	3	2	45000	0	4	1	1	1	2	1	76	2	2	2	2	2	1	1	1	1	3	53	2	8
414	21	1	1	4	2	35000	1	2	1	0	0	2	1	4	1	3	2	2	2	1	1	2	1	3	78	3	4
415	22	1	1	4	2	45000	0	4	1	0	1	1	1	4	1	3	2	2	2	1	1	1	1	3	53	2	5
416	19	1	1	3	2	25000	0	0	0	0	0	3	0	0	0	3	2	2	3	1	1	1	1	3	67	2	2
417	21	1	1	4	2	35000	0	0	0	0	0	2	0	4	1	3	2	2	2	1	1	2	1	3	18	2	2
418	38	1	1	2	2	30000	0	23	5	0	1	3	1	45	3	3	2	2	2	1	1	1	1	2	53	2	8
419	31	1	1	4	1	39000	1	2	1	0	1	2	0	47	2	3	2	2	2	1	1	1	1	3	53	2	8
420	28	1	1	4	2	25000	1	4	1	1	0	1	0	47	2	3	2	2	3	1	1	2	1	3	5	1	4
421	25	1	1	4	2	55000	1	2	1	0	1	2	1	50	2	3	2	2	3	1	1	1	1	2	29	2	8
422	33	1	1	3	2	40000	0	9	4	1	1	2	0	2	1	3	2	2	2	2	1	1	1	3	74	4	7
423	23	1	1	4	2	35000	1	0	0	0	0	3	0	#NULL!	#NULL!	3	2	2	1	1	1	1	1	3	67	2	1
424	38	1	1	4	2	45000	0	0	0	1	0	3	1	47	2	3	2	2	3	1	1	1	1	2	77	3	2
425	38	1	1	4	2	40000	1	5	3	1	1	3	0	76	2	3	2	2	3	1	1	1	1	2	31	2	8
426	26	1	1	4	2	65000	1	4	1	0	1	3	0	47	2	3	2	1	3	2	1	1	2	2	31	2	10
427	34	1	1	4	2	40000	0	8	3	1	1	3	0	47	2	3	2	2	3	2	1	1	1	2	31	2	7
428	25	1	1	2	2	30000	0	1	2	0	0	3	0	3	1	3	2	2	2	1	1	2	1	3	4	1	4
429	21	1	1	3	2	45000	0	6	2	0	0	2	0	4	1	3	2	2	2	1	1	1	1	2	18	2	5
430	20	1	1	2	2	30000	0	2	1	1	0	3	0	1	1	3	2	2	2	1	1	1	2	2	26	2	5
431	27	1	1	4	2	40000	1	2	1	1	0	2	0	4	1	3	2	2	3	1	1	1	1	2	67	2	4
432	37	1	1	4	2	50000	0	5	3	1	1	3	0	77	3	3	2	1	2	1	1	1	1	3	29	2	10
433	33	1	1	4	2	30000	0	8	3	1	1	3	0	47	2	3	2	2	3	2	1	1	1	3	53	2	5
434	20	1	1	4	2	45000	0	4	1	0	0	2	0	4	1	3	2	2	2	2	1	1	1	2	#NULL!	#NULL!	6
435	34	1	1	5	1	100000	0	1	2	0	0	3	1	50	2	3	2	2	3	1	1	2	1	3	#NULL!	#NULL!	4
436	23	1	1	4	1	45000	1	4	1	0	0	2	0	50	2	3	2	2	2	1	1	2	1	3	78	3	2
437	27	1	1	4	2	40000	0	2	1	1	0	2	0	4	1	3	2	2	2	1	1	1	1	2	18	2	4
438	24	1	1	4	2	25000	1	4	1	1	0	2	1	61	3	3	2	1	2	1	1	1	1	2	1	1	10
439	30	1	1	4	1	60000	1	5	3	0	1	3	0	4	1	3	2	2	3	1	1	1	1	3	1	1	4
440	20	1	1	4	2	25000	0	4	1	0	0	3	0	4	1	3	2	2	2	1	1	1	1	3	18	2	2
441	21	1	1	3	2	25000	0	4	1	0	0	2	0	4	1	2	2	1	2	2	1	1	1	3	18	2	6
442	23	1	1	2	2	30000	0	6	2	0	0	3	0	0	0	3	2	1	1	1	1	2	1	3	67	2	3
443	29	1	1	4	2	70000	0	4	1	0	0	2	0	47	2	3	2	2	2	1	1	2	1	3	4	1	2
444	31	1	1	2	2	40000	0	15	5	0	1	2	0	47	2	3	2	2	1	1	1	2	1	3	1	1	5
445	19	1	2	3	2	20000	0	4	1	0	0	3	0	0	0	3	2	2	1	1	1	2	1	3	67	2	1
446	22	1	1	3	2	25000	0	2	1	0	0	2	0	4	1	3	2	1	1	1	1	1	1	2	18	2	10
447	33	1	1	4	2	35000	0	7	2	0	0	1	0	76	2	3	2	2	3	1	1	1	1	3	76	3	4
448	26	1	3	4	2	40000	0	2	1	0	0	3	0	0	0	3	2	2	1	1	1	1	1	2	17	2	1
449	36	1	1	4	2	55000	0	1	2	1	1	3	0	0	0	3	2	2	2	1	1	1	1	2	4	1	10
450	30	1	1	3	2	60000	0	2	1	0	0	3	0	4	1	2	2	2	2	2	1	1	1	2	18	2	6
451	33	1	1	4	1	75000	1	5	3	0	0	3	0	1	1	2	2	2	2	1	1	2	1	3	75	3	4
452	35	1	1	4	1	50000	1	4	1	1	0	2	0	61	3	3	2	2	1	1	1	2	1	3	2	1	3
453	19	1	1	3	2	40000	1	2	1	0	0	2	0	4	1	3	2	2	1	1	1	2	1	3	17	2	1
454	20	1	1	3	2	50000	1	2	1	0	0	1	0	0	0	3	2	2	1	1	1	2	1	3	67	2	1
455	27	1	1	3	2	50000	0	2	1	0	0	3	0	0	0	3	2	2	2	1	1	2	1	2	18	2	2
456	22	1	1	4	2	40000	0	2	1	0	0	3	0	4	1	3	2	1	2	1	1	2	1	3	18	2	10
457	20	1	1	3	2	35000	0	2	1	0	0	2	0	0	0	3	2	1	3	2	1	1	1	2	17	2	6
458	23	1	1	3	2	45000	0	2	1	0	0	3	0	0	0	3	2	2	1	1	1	1	1	2	17	2	1
459	21	1	1	3	2	45000	1	4	1	0	0	3	0	4	1	3	2	2	2	1	1	1	1	3	73	2	2
460	26	1	1	3	2	30000	0	1	2	0	0	3	0	4	1	3	2	2	2	1	1	2	1	3	71	3	4
461	25	1	1	3	2	30000	0	2	1	0	0	3	1	4	1	3	2	2	2	2	1	1	1	3	18	2	1
462	29	1	1	3	2	40000	0	2	1	0	1	2	0	4	1	2	2	2	2	1	1	2	1	3	1	1	5
463	26	1	1	4	1	50000	1	4	1	0	0	3	1	45	3	3	2	1	3	1	1	1	1	3	67	2	2
464	31	1	1	4	1	45000	0	6	2	0	0	2	0	3	1	3	2	2	1	2	1	2	1	3	67	2	7
465	25	1	1	4	2	40000	0	1	2	0	0	3	0	4	1	3	2	2	1	1	1	2	1	2	67	2	3
466	35	1	1	4	2	55000	0	5	3	0	1	2	0	16	2	3	2	1	1	1	1	2	1	2	29	2	10
467	29	1	1	3	2	20000	0	1	2	1	0	3	0	3	1	3	2	2	3	1	1	1	1	2	67	2	4
468	19	1	1	3	2	30000	1	4	1	0	0	2	0	0	0	3	2	2	1	1	1	2	1	3	67	2	1
469	22	1	1	4	2	50000	0	4	1	0	0	2	0	0	0	3	2	2	1	1	1	1	1	3	67	2	1
470	27	1	1	4	1	50000	0	2	1	0	0	2	0	76	2	3	2	2	2	1	1	2	1	3	71	3	2
471	21	1	1	4	2	40000	0	2	1	0	0	2	0	47	2	3	2	2	2	1	1	1	1	3	18	2	2
472	29	1	1	4	2	45000	1	4	1	1	0	2	0	5	1	3	2	2	3	1	1	1	1	3	#NULL!	#NULL!	10
473	38	1	1	4	2	55000	1	4	1	1	0	3	0	4	1	3	2	2	2	2	1	1	1	3	18	2	6
474	19	1	1	3	2	60000	0	2	1	0	0	2	0	0	0	2	2	2	1	1	1	1	1	3	72	2	1
475	25	1	1	4	2	70000	1	1	2	0	0	2	0	0	0	3	2	2	1	1	1	2	1	3	67	2	3
476	22	1	1	4	2	70000	0	4	1	0	0	2	0	0	0	3	2	2	1	1	1	2	1	3	67	2	1
477	27	1	1	4	2	35000	0	2	1	0	1	2	0	0	0	3	2	2	1	1	1	1	1	3	1	1	3
478	23	1	1	4	2	70000	1	4	1	0	0	1	0	0	0	2	2	2	1	1	1	1	1	3	5	1	1
479	27	1	1	5	1	250000	1	7	2	0	1	3	0	0	0	3	2	2	2	1	1	2	1	3	4	1	5
480	34	1	1	3	2	150000	0	13	4	1	1	3	0	1	1	3	2	2	1	1	1	1	1	3	2	1	5
481	28	1	1	3	2	200000	1	8	3	0	1	3	0	0	0	3	2	2	1	1	1	1	1	2	18	2	3
482	37	1	1	4	2	70000	0	14	4	1	0	2	1	11	2	3	2	1	3	1	1	2	1	2	12	1	10
483	25	1	1	4	1	150000	1	2	1	0	0	3	0	0	0	3	2	2	1	1	1	1	1	3	17	2	1
484	29	1	1	3	2	100000	1	8	3	1	1	2	1	4	1	3	2	2	1	1	1	1	1	3	16	2	5
485	26	1	1	4	1	280000	0	6	2	0	1	3	0	0	0	3	2	2	2	1	1	1	1	3	2	1	5
486	23	1	1	4	2	90000	1	1	2	1	1	3	0	0	0	3	2	1	3	3	1	2	1	3	15	2	9
487	37	1	1	5	1	350000	1	4	1	0	0	2	1	14	2	3	2	1	3	2	1	1	1	2	14	2	6
488	21	1	1	2	2	75000	1	1	2	0	0	3	0	13	2	3	2	2	1	1	1	1	1	2	2	1	3
489	34	1	1	4	2	50000	0	13	4	1	1	1	0	0	0	3	2	2	1	2	1	1	1	3	8	1	7
490	26	1	1	2	2	70000	1	6	2	0	0	2	1	2	1	3	2	1	3	1	1	1	1	2	12	1	4
491	28	1	1	4	1	250000	0	12	3	0	1	2	0	#NULL!	#NULL!	3	2	2	1	1	1	1	1	3	13	2	5
492	24	1	1	3	2	60000	1	7	2	1	1	3	1	0	0	3	2	2	1	1	1	1	1	3	2	1	5
493	23	1	1	4	1	100000	1	8	3	0	1	3	0	0	0	3	2	2	1	2	1	1	1	3	8	1	7
494	26	1	1	4	2	85000	1	4	1	0	0	3	0	12	2	3	2	1	3	1	1	1	1	2	9	1	10
495	38	1	1	4	1	230000	1	12	3	1	1	2	1	11	2	3	2	1	3	1	1	2	1	2	12	1	10
496	25	1	1	4	1	100000	0	7	2	0	0	1	0	0	0	3	2	2	2	1	1	1	1	3	4	1	4
497	32	1	1	3	2	150000	0	5	3	1	1	3	1	9	1	3	2	1	3	1	1	2	1	2	10	1	10
498	27	1	1	5	1	350000	1	2	1	0	0	3	0	0	0	3	2	2	3	2	1	2	1	3	8	1	6
499	25	1	1	4	1	110000	0	6	2	1	1	2	0	6	1	3	2	2	1	2	1	1	1	3	8	1	7
500	27	1	1	4	2	40000	0	4	1	0	0	3	0	0	0	2	2	2	1	2	1	1	1	3	17	2	6
501	26	1	1	4	2	120000	0	1	2	1	0	2	0	0	0	3	2	2	3	2	1	2	1	3	8	1	7
502	24	1	1	3	2	70000	0	2	1	0	0	3	0	0	0	2	2	2	1	1	1	1	1	3	2	1	1
503	34	1	2	4	1	150000	0	3	5	1	1	2	1	0	0	3	2	2	3	1	1	2	1	3	1	1	5
504	22	1	1	4	2	200000	1	4	1	0	0	3	0	4	1	3	2	2	1	1	1	1	1	3	2	1	1
505	36	1	1	3	2	100000	0	5	3	1	0	3	1	1	1	3	2	1	3	1	1	2	1	2	3	1	4
506	25	1	1	4	2	80000	1	6	2	0	0	2	0	0	0	3	2	2	2	1	1	1	1	3	4	1	6
507	26	1	1	3	2	150000	0	7	2	1	1	1	1	0	0	3	2	2	1	1	1	2	1	3	6	1	5
508	24	1	1	3	2	70000	0	2	1	1	0	1	1	9	1	3	2	1	3	1	1	2	1	2	10	1	2
509	30	1	1	4	1	110000	1	8	3	0	0	3	0	0	0	3	2	2	3	2	1	2	1	3	8	1	7
510	23	1	1	3	2	50000	1	6	2	1	0	2	0	0	0	3	2	2	1	1	1	1	1	3	2	1	3
511	25	1	1	4	2	250000	1	1	2	0	1	3	0	0	0	3	2	2	2	1	1	1	1	3	1	1	5
512	26	1	1	5	2	200000	1	7	2	1	1	3	1	0	0	3	2	2	1	1	1	1	1	3	1	1	5
513	24	1	1	4	1	130000	0	2	1	0	0	3	1	6	1	3	2	2	3	2	1	2	1	2	8	1	9
514	25	1	1	4	2	80000	1	4	1	0	0	2	1	0	0	3	2	2	3	3	1	2	1	3	7	1	9
515	29	1	1	4	2	200000	1	9	4	0	1	3	0	0	0	3	2	2	3	1	1	2	1	3	1	1	5
516	35	1	1	3	2	400000	0	10	5	1	0	3	1	2	1	3	2	1	3	1	1	2	1	2	12	1	10
517	29	1	1	4	2	150000	0	11	4	1	1	3	1	9	1	3	2	1	3	1	1	2	1	2	10	1	10
518	27	1	1	3	2	80000	1	2	1	1	0	3	1	5	1	3	2	2	1	3	1	2	1	3	5	1	9
519	28	1	1	4	2	70000	0	12	3	0	1	3	1	0	0	3	2	2	3	1	1	2	1	3	1	1	5
520	33	1	1	3	2	200000	1	7	2	0	1	3	0	0	0	3	2	2	1	1	1	1	1	3	2	1	5
521	19	1	1	3	2	300000	1	4	1	0	0	1	1	3	1	3	2	2	3	3	1	2	1	3	5	1	9
522	26	1	1	5	1	250000	1	1	2	0	1	3	0	0	0	3	2	2	3	1	1	2	1	3	6	1	5
523	30	1	1	4	2	60000	0	11	4	1	0	2	0	7	1	2	2	2	1	1	1	1	1	3	2	1	3
524	22	1	1	3	2	50000	1	7	2	0	0	3	1	0	0	3	2	2	2	1	1	1	1	3	4	1	4
525	28	1	1	3	1	250000	1	5	3	0	1	3	0	0	0	3	2	2	3	1	1	2	1	3	16	2	5
526	36	1	1	3	2	175000	0	3	5	1	1	3	0	1	1	3	2	1	3	1	1	2	1	2	3	1	10
527	22	1	1	2	2	80000	0	4	1	0	0	2	1	0	0	3	2	2	1	2	1	1	1	3	5	1	1
528	24	1	1	4	2	60000	1	1	2	1	1	3	1	0	0	3	2	2	2	1	1	1	1	3	18	2	4
529	27	1	1	3	1	200000	0	6	2	0	1	2	0	0	0	3	2	2	1	1	1	1	1	3	2	1	5
530	25	1	1	3	2	120000	1	1	2	0	0	1	1	3	1	3	2	2	1	1	1	1	1	3	4	1	3
531	28	1	1	4	1	300000	1	5	3	1	1	2	0	0	0	3	2	2	3	1	1	2	1	3	6	1	5
532	36	1	1	5	1	200000	0	9	4	0	0	3	1	15	2	3	2	1	3	1	1	2	1	2	3	1	10
533	21	1	1	4	2	65000	0	2	1	0	0	3	0	0	0	3	2	2	3	3	1	1	1	3	5	1	2
534	29	1	1	4	2	50000	0	1	2	0	0	2	1	4	1	3	2	1	3	1	1	1	1	2	18	2	4
535	38	1	1	4	1	70000	1	4	1	0	0	2	0	11	2	3	2	2	2	1	1	1	1	4	18	2	2
536	22	1	1	3	2	30000	1	4	1	0	0	3	0	0	0	3	2	2	1	2	1	1	1	2	67	2	1
537	27	1	1	3	2	35000	0	2	1	1	1	2	0	16	2	3	2	2	1	1	1	2	1	3	29	2	10
538	23	1	1	4	1	45000	1	2	1	0	0	2	0	45	3	3	2	2	1	1	2	2	1	3	67	2	1
539	29	1	1	4	1	55000	1	1	2	0	0	2	0	4	1	3	1	2	2	1	1	2	1	3	77	3	4
540	31	1	1	4	2	60000	1	2	1	0	0	3	0	47	2	3	2	2	3	2	1	1	1	3	67	2	4
541	27	1	1	4	2	65000	0	1	2	0	0	3	0	4	1	3	2	2	2	1	1	2	1	2	18	2	4
542	32	1	1	4	2	60000	1	8	3	0	1	3	1	47	2	3	2	2	3	1	1	1	1	2	66	2	10
543	29	1	1	3	2	50000	0	4	1	0	1	2	1	4	1	3	2	2	1	1	1	1	1	2	2	1	3
544	30	1	1	4	2	#NULL!	1	12	3	0	0	2	1	4	1	3	2	2	1	1	1	1	1	2	67	2	3
545	21	3	1	4	2	#NULL!	1	4	1	0	0	3	0	0	0	3	2	2	1	2	1	1	1	2	67	2	1
546	28	1	1	3	2	35000	0	2	1	1	1	2	0	16	2	3	2	2	1	2	1	2	1	3	3	1	5
547	23	1	1	4	1	50000	1	2	1	0	0	2	0	45	3	3	2	2	1	1	2	2	1	3	67	2	3
548	30	1	1	4	2	#NULL!	1	12	3	0	0	2	1	4	1	3	2	2	1	1	1	1	1	2	67	2	3
549	29	1	1	4	1	55000	1	1	2	0	0	2	0	4	1	3	1	2	2	1	1	2	1	3	17	2	4
550	31	1	1	4	2	60000	1	2	1	0	0	3	0	47	2	3	2	1	3	2	1	1	1	3	67	2	4
551	27	1	1	4	2	65000	0	1	2	0	0	3	0	0	0	3	2	2	2	1	1	2	1	2	17	2	4
552	32	1	1	4	2	60000	1	8	3	0	1	3	1	47	2	3	2	2	3	1	1	1	1	2	67	2	5
553	27	1	1	3	2	50000	0	4	1	0	1	2	1	4	1	3	2	2	1	1	1	1	1	2	67	2	1
554	30	1	1	4	#NULL!	#NULL!	1	12	3	0	0	2	1	4	1	3	2	2	1	1	1	1	1	2	67	2	3
555	26	1	1	4	2	45000	1	1	2	0	0	3	0	4	1	3	2	2	2	1	1	1	1	2	18	2	4
556	30	1	1	4	2	#NULL!	1	12	3	0	0	2	1	4	1	3	2	2	1	1	1	1	1	2	67	2	3
557	27	1	1	3	2	50000	0	4	1	0	1	2	1	4	1	3	2	2	1	1	1	1	1	2	67	2	1
558	31	1	1	4	2	60000	1	2	1	0	0	3	0	4	1	3	2	2	3	2	1	1	1	3	67	2	1
559	36	1	1	4	2	36000	1	8	3	0	1	3	0	4	1	3	2	2	3	1	1	2	1	3	67	2	5
560	31	1	1	4	1	60000	1	2	1	1	0	3	1	78	3	3	2	2	2	1	1	1	1	3	18	2	2
561	33	1	1	4	2	55000	0	1	2	1	1	3	1	79	4	3	2	1	1	1	1	2	1	3	16	2	10
562	28	1	1	4	2	36000	0	15	5	1	1	3	1	3	1	3	2	2	2	1	1	2	1	2	23	2	5
563	20	1	1	3	2	45000	1	2	1	0	0	3	0	4	1	3	2	2	1	1	1	2	1	3	17	2	1
564	25	1	1	4	2	50000	0	4	1	0	0	3	0	4	1	3	2	2	1	1	1	1	1	3	17	2	3
565	33	1	1	4	1	65000	0	4	1	0	0	3	0	2	1	3	2	3	1	1	1	2	1	4	17	2	5
566	32	1	1	4	2	50000	1	8	3	0	1	3	1	47	2	3	1	2	3	1	1	1	1	3	53	2	4
567	25	1	1	3	2	50000	0	4	1	0	0	2	1	4	1	3	2	2	1	1	1	1	1	2	5	1	1
568	23	1	1	4	1	45000	1	2	1	0	0	2	0	45	3	3	2	2	1	1	2	2	1	3	17	2	1
569	22	1	1	3	2	30000	1	4	1	0	0	3	0	0	0	3	2	2	1	2	1	1	1	2	67	2	1
570	27	1	1	3	2	35000	0	5	3	1	1	2	0	16	2	3	2	2	1	1	1	2	1	3	29	2	5
571	23	1	1	4	1	45000	1	2	1	0	0	2	0	45	3	3	2	2	1	1	2	2	1	3	2	1	1
572	29	1	1	4	1	55000	1	1	2	0	0	2	0	4	1	3	1	2	2	1	1	2	1	3	18	2	4
573	31	1	1	4	2	60000	1	2	1	0	0	3	0	47	2	3	2	2	3	2	1	1	1	3	69	2	1
574	29	1	1	4	2	60000	1	5	3	0	0	1	0	4	1	3	2	2	1	1	1	2	1	2	70	2	1
575	26	1	1	4	2	50000	1	1	2	0	1	3	0	1	1	3	2	2	1	1	1	2	1	2	29	2	5
576	28	1	1	4	2	60000	1	8	3	0	0	2	0	3	1	3	2	2	2	1	1	1	1	2	18	2	4
577	25	1	1	4	2	45000	1	4	1	0	0	3	1	4	1	3	2	2	3	1	1	1	2	3	2	1	2
578	26	1	1	4	2	55000	1	1	2	0	0	3	0	0	0	3	2	2	1	1	1	1	1	2	2	1	3
579	25	1	1	4	2	60000	1	4	1	0	0	3	0	0	0	3	2	1	3	2	1	1	1	2	2	1	6
580	33	1	1	4	2	50000	1	17	5	0	1	2	0	6	1	3	2	1	1	1	1	1	1	3	2	1	10
581	30	1	1	4	2	45000	1	1	2	0	1	3	0	0	0	3	2	1	3	2	1	1	1	2	3	1	10
582	25	1	1	4	2	60000	1	2	1	0	0	3	0	0	0	3	2	2	1	1	1	2	1	2	67	2	1
583	29	1	1	4	2	55000	1	1	2	1	0	3	0	0	0	3	2	2	1	1	1	1	1	3	67	2	3
584	30	1	1	4	2	50000	0	9	4	1	1	3	1	0	0	3	2	2	3	1	1	2	1	3	2	1	5
585	27	1	1	4	2	50000	1	4	1	0	0	3	0	3	1	3	2	1	2	2	1	1	1	2	68	2	6
586	23	1	1	3	2	40000	1	4	1	1	0	3	0	0	0	3	2	1	1	2	1	1	1	2	68	2	6
587	33	1	1	4	2	40000	1	1	2	0	0	3	0	0	0	3	2	2	2	1	1	2	1	3	2	1	4
588	24	1	1	4	2	45000	1	7	2	1	0	1	0	4	1	3	2	2	1	1	1	2	1	2	67	2	3
589	34	1	1	5	2	55000	1	9	4	1	1	3	0	15	2	3	2	1	2	2	1	1	1	3	29	2	7
590	33	1	1	5	1	45000	1	9	4	1	1	3	1	7	1	3	2	1	2	2	2	1	1	2	37	2	8
591	26	1	1	4	1	50000	1	8	3	0	0	2	1	0	0	3	2	2	1	1	1	1	1	3	67	2	3
592	27	1	1	4	2	40000	1	5	3	0	1	3	0	0	0	3	2	2	3	1	1	2	1	3	53	2	5
593	20	1	1	3	2	35000	1	4	1	0	0	3	0	3	1	3	2	2	1	1	1	2	1	3	67	2	1
594	25	1	1	4	2	35000	1	7	2	0	0	1	0	0	0	3	2	2	2	1	1	1	1	3	13	2	4
595	23	1	1	4	2	40000	1	2	1	1	0	3	0	0	0	3	2	1	3	1	1	1	1	2	67	2	10
596	27	1	1	3	2	35000	1	7	2	1	0	3	0	0	0	1	2	2	2	2	1	1	1	3	67	2	7
597	29	1	1	4	2	40000	1	13	4	0	1	3	1	4	1	2	2	2	3	1	2	1	1	2	1	1	8
598	35	1	1	3	1	40000	0	17	5	1	1	2	1	45	3	3	2	2	1	1	1	2	1	3	1	1	5
599	32	1	1	3	2	40000	0	13	4	0	1	3	1	3	1	3	2	2	2	1	1	1	1	3	13	2	4
600	24	1	1	2	2	30000	0	12	3	1	0	2	0	0	0	2	2	2	3	2	1	1	1	3	68	2	7
601	28	1	1	2	2	35000	0	1	2	0	0	2	1	2	1	3	2	2	1	1	1	1	1	2	67	2	3
602	30	1	1	4	2	55000	1	11	4	0	1	2	1	3	1	3	2	1	1	1	1	1	1	2	2	1	10
603	28	1	1	4	2	50000	1	13	4	0	1	1	0	0	0	3	2	2	3	1	1	1	1	2	23	2	5
604	30	1	1	4	2	50000	1	5	3	0	1	1	0	77	3	3	2	2	1	2	1	1	1	2	29	2	7
605	28	1	1	4	2	60000	1	7	2	0	0	1	0	0	0	3	2	2	2	1	1	2	1	3	78	3	4
